# Supplementary material for: Brain gray matter structural network in myotonic dystrophy type 1
Source: PLoS One. 2017 Nov 2;12(11):e0187343. doi: 10.1371/journal.pone.0187343 (PMC5667809; doi:10.1371/journal.pone.0187343)
Supplement: S1 Table — (XLSX) [file pone.0187343.s002.xlsx]

## Sheet: Sheet1
Supplemental Table 1. Clinical characteristics of each DM1 patients
Patient	Age at MRI (y)	Sex	Age at onset (y)	Age at analysis for the CTG repeat (y)	Duration (y)	CTG repeat length	MIRS	MMSE
1	44	F	25	34	19	700	4	NE
2	35	F	8	25	27	570	4	NE
3	45	F	4	37	41	3000	4	24
4	43	M	25	43	18	625	4	28
5	28	M	15	28	13	1000	3	29
6	47	M	8	37	39	300	4	29
7	36	F	18	27	18	900	4	26
8	53	M	25	53	28	900	4	29
9	44	M	25	36	19	233	5	NE
10	47	F	25	40	22	550	4	29
11	32	M	15	19	17	400	5	25
12	42	M	20	42	22	1000	4	21
13	46	F	32	44	14	133	4	NE
14	36	M	23	33	13	830	4	28
15	15	M	8	14	7	400	2	NE
16	46	F	28	38	18	1100	4	28
17	39	F	34	36	5	2200	4	NE
18	50	F	14	49	36	1400	4	26
19	36	M	16	25	20	600	4	26
20	37	M	32	35	5	1500	4	NE
21	30	M	14	30	16	600	4	29
22	72	M	16	58	56	900	4	13
23	52	F	30	52	22	300	4	29
24	55	F	14	55	41	1200	4	22
25	33	M	28	30	5	400	3	27
26	48	M	15	44	33	600	4	30
27	37	M	24	30	13	333	4	30
28	63	F	34	44	29	700	5	21
DM1, myotonic dystrophy type 1; NE, not examined; MIRS, muscular impairment rating scale MMSE, Mini-Mental State Examination
